# Supplementary material for: Cell cycle dynamics regulate H3K27 and H3K9 histone modifications in Drosophila
Source: PLoS Biol. 2026 Mar 26;24(3):e3003371. doi: 10.1371/journal.pbio.3003371 (PMC13046271; doi:10.1371/journal.pbio.3003371)
Supplement: S1 File — File containing individual sheets for each figure reporting data points and statistics for immunofluorescence experiments. The name of the sheet corresponds to the respective figure in the manuscript. A sheet stating number of fully controlled, stage-matched, independent biological replicates performed for each experiment, with at least 10–13 discs per genotype (except for rare genotypes), is included. (XLSX) [file pbio.3003371.s002.xlsx]

## Sheet: Fig1U
Figure 1U
	H3K18ac (Pouch/Hinge)					H3K27ac (Pouch/Hinge)					H3K4me3 (Pouch/Hinge)					H3K27me3 (Pouch/Hinge)					H3K9me3 (Pouch/Hinge)
	Control	cdk1-RNAi				Control	cdk1-RNAi				Control	cdk1-RNAi				Control	cdk1-RNAi				Control	cdk1-RNAi
	0.949911	0.954366				0.882853	0.837339				0.939356	1.18148				1.03902	1.37289				1.01223	1.04895
	0.947592	0.953727				1.19826	0.905227				1.17139	0.892743				1.07996	1.38175				1.06539	1.25056
	1.05942	1.01481				1.05889	0.613512				0.944401	1.20102				1.02478	1.48599				1.16829	1.11075
	1.10768	1.21218				1.08859	0.716191				0.774136	1.02839				1.04136	1.54472				1.12944	1.23553
	1.62261	0.998787				0.966741	0.72957				1.38241	1.0904				1.25401	1.35491				1.2899	1.66068
	1.23954	1.34195				1.19578	0.806834				0.99614	0.939645				1.11762	1.41056				1.21184	1.20607
	0.933055	0.976283									1.18186	0.953493				1.12554	1.45634				1.22354	1.023
	1.41465	1.1604			Number of values	6	6				1.10373	1.09493				1.03989	1.34113				1.08197	1.30345
											1.10967	0.969535				0.991743	1.53691				0.809932	1.15526
Number of values	8	8			Minimum	0.8829	0.6135				1.24225	0.988904									1.03737	1.73384
					Maximum	1.198	0.9052				0.976571	1.1625			Number of values	9	9				1.01186	1.23428
Minimum	0.9331	0.9537			Range	0.3154	0.2917				0.968548
Maximum	1.623	1.342													Minimum	0.9917	1.341			Number of values	11	11
Range	0.6896	0.3882			Mean	1.065	0.7681			Number of values	12	11			Maximum	1.254	1.545
					Std. Deviation	0.1251	0.1031								Range	0.2623	0.2036			Minimum	0.8099	1.023
Mean	1.159	1.077			Std. Error of Mean	0.05108	0.0421			Minimum	0.7741	0.8927								Maximum	1.29	1.734
Std. Deviation	0.2504	0.1443								Maximum	1.382	1.201			Mean	1.079	1.432			Range	0.48	0.7108
Std. Error of Mean	0.08852	0.05102			Lower 95% CI of mean	0.9339	0.6599			Range	0.6083	0.3083			Std. Deviation	0.07857	0.07738
					Upper 95% CI of mean	1.197	0.8763								Std. Error of Mean	0.02619	0.02579			Mean	1.095	1.269
Lower 95% CI of mean	0.95	0.9559								Mean	1.066	1.046								Std. Deviation	0.132	0.229
Upper 95% CI of mean	1.369	1.197			Skewness	-0.3704	-0.2529			Std. Deviation	0.1644	0.1063			Lower 95% CI of mean	1.019	1.372			Std. Error of Mean	0.03979	0.06903
					Kurtosis	-1.099	-0.3121			Std. Error of Mean	0.04747	0.03206			Upper 95% CI of mean	1.14	1.491
Skewness	1.034	1.038																		Lower 95% CI of mean	1.006	1.115
Kurtosis	0.07585	-0.1962			Shapiro-Wilk test					Lower 95% CI of mean	0.9614	0.9743			Skewness	1.481	0.4342			Upper 95% CI of mean	1.183	1.423
					W	0.9292	0.981			Upper 95% CI of mean	1.17	1.117			Kurtosis	2.547	-1.468
Shapiro-Wilk test					P value	0.574	0.9562													Skewness	-0.6818	1.311
W	0.8715	0.8383			Passed normality test (alpha=0.05)?	Yes	Yes			Skewness	0.232	0.1886			Shapiro-Wilk test					Kurtosis	1.051	0.9628
P value	0.156	0.0723			P value summary	ns	ns			Kurtosis	0.1076	-1.432			W	0.8631	0.9065
Passed normality test (alpha=0.05)?	Yes	Yes													P value	0.1035	0.2922			Shapiro-Wilk test
P value summary	ns	ns			Kolmogorov-Smirnov test					Shapiro-Wilk test					Passed normality test (alpha=0.05)?	Yes	Yes			W	0.9528	0.8313
					KS distance	0.185	0.1463			W	0.9703	0.9345			P value summary	ns	ns			P value	0.6804	0.0243
Kolmogorov-Smirnov test					P value	>0.1000	>0.1000			P value	0.914	0.4581								Passed normality test (alpha=0.05)?	Yes	No
KS distance	0.2067	0.2906			Passed normality test (alpha=0.05)?	Yes	Yes			Passed normality test (alpha=0.05)?	Yes	Yes			Kolmogorov-Smirnov test					P value summary	ns	*
P value	>0.1000	0.0453			P value summary	ns	ns			P value summary	ns	ns			KS distance	0.2411	0.1851
Passed normality test (alpha=0.05)?	Yes	No													P value	>0.1000	>0.1000			Kolmogorov-Smirnov test
P value summary	ns	*			Number of values	6	6			Kolmogorov-Smirnov test					Passed normality test (alpha=0.05)?	Yes	Yes			KS distance	0.1741	0.2599
										KS distance	0.1642	0.158			P value summary	ns	ns			P value	>0.1000	0.0364
Number of values	8	8			Unpaired t test					P value	>0.1000	>0.1000								Passed normality test (alpha=0.05)?	Yes	No
					Table Analyzed	H3K27Ac				Passed normality test (alpha=0.05)?	Yes	Yes			Number of values	9	9			P value summary	ns	*
Mann-Whitney test										P value summary	ns	ns
Table Analyzed	H3K18Ac				Column B	cdk1-RNAi									Mann-Whitney test					Number of values	11	11
					vs.	vs.				Number of values	12	11			Table Analyzed	H3K27me3
Column B	cdk1-RNAi				Column A	Control														Mann-Whitney test
vs.	vs.									Unpaired t test					Column B	cdk1-RNAi				Table Analyzed	H3K9me3
Column A	Control				Unpaired t test					Table Analyzed	H3K4me3				vs.	vs.
					P value	0.0012									Column A	Control				Column B	cdk1-RNAi
Mann Whitney test					P value summary	**				Column B	cdk1-RNAi									vs.	vs.
P value	0.9591				Significantly different (P < 0.05)?	Yes				vs.	vs.				Mann Whitney test					Column A	Control
Exact or approximate P value?	Exact				One- or two-tailed P value?	Two-tailed				Column A	Control				P value	<0.0001
P value summary	ns				t, df	t=4.488, df=10									Exact or approximate P value?	Exact				Mann Whitney test
Significantly different (P < 0.05)?	No									Unpaired t test					P value summary	****				P value	0.0473
One- or two-tailed P value?	Two-tailed				How big is the difference?					P value	0.7334				Significantly different (P < 0.05)?	Yes				Exact or approximate P value?	Exact
Sum of ranks in column A,B	69 , 67				Mean of column A	1.065				P value summary	ns				One- or two-tailed P value?	Two-tailed				P value summary	*
Mann-Whitney U	31				Mean of column B	0.7681				Significantly different (P < 0.05)?	No				Sum of ranks in column A,B	45 , 126				Significantly different (P < 0.05)?	Yes
					Difference between means (B - A) ± SEM	-0.2971 ± 0.06620				One- or two-tailed P value?	Two-tailed				Mann-Whitney U	0				One- or two-tailed P value?	Two-tailed
Difference between medians					95% confidence interval	-0.4446 to -0.1496				t, df	t=0.3451, df=21									Sum of ranks in column A,B	96 , 157
Median of column A	1.084, n=8				R squared (eta squared)	0.6682									Difference between medians					Mann-Whitney U	30
Median of column B	1.007, n=8									How big is the difference?					Median of column A	1.041, n=9
Difference: Actual	-0.07675				F test to compare variances					Mean of column A	1.066				Median of column B	1.411, n=9				Difference between medians
Difference: Hodges-Lehmann	-0.03599				F, DFn, Dfd	1.472, 5, 5				Mean of column B	1.046				Difference: Actual	0.3692				Median of column A	1.082, n=11
					P value	0.6816				Difference between means (B - A) ± SEM	-0.02014 ± 0.05836				Difference: Hodges-Lehmann	0.3481				Median of column B	1.234, n=11
					P value summary	ns				95% confidence interval	-0.1415 to 0.1012									Difference: Actual	0.1523
					Significantly different (P < 0.05)?	No				R squared (eta squared)	0.005639									Difference: Hodges-Lehmann	0.1211
					Data analyzed					F test to compare variances
					Sample size, column A	6				F, DFn, Dfd	2.391, 11, 10
					Sample size, column B	6				P value	0.1808
										P value summary	ns
										Significantly different (P < 0.05)?	No
										Data analyzed
										Sample size, column A	12
										Sample size, column B	11

## Sheet: Fig1V
Figure 1V
	H3K18ac (Pouch/Hinge)					H3K27ac (Pouch/Hinge)					H3K4me3 (Pouch/Hinge)					H3K27me3 (Pouch/Hinge)					H3K9me3 (Pouch/Hinge)
	Control	pntP1-OE				Control	pntP1-OE				Control	pntP1-OE				Control	pntP1-OE				Control	pntP1-OE
	1.03908	1.04826				0.973483	0.648041				0.95475	0.993224				1.29167	1.75023				1.00146	1.57926
	0.939727	1.16391				1.16539	0.69765				1.30622	1.26118				0.99011	1.8151				1.27694	1.27849
	1.08421	0.988083				0.933521	0.552935				1.51208	1.10201				1.11639	1.49691				1.28912	1.39948
	1.04056	0.992664				1.39165	0.556615				1.057	0.816059				1.35859	1.85834				1.10933	1.41338
	1.63302	1.01227				0.77979	0.5862				1.12295	1.1517				1.24915	1.67051				1.06419	1.48748
	1.14898	1.06476				1.00117	0.581065				0.848784	1.14303				0.998775	1.48481				1.12858	1.33982
	0.954504	1.01602									1.16217	1.23308				1.4366	1.68699				1.32175	1.44728
	1.02411	1.0861			Number of values	6	6				1.67258	0.912753				0.793866	1.69801				1.18006	1.39831
	1.04009	1.04661									1.07005	1.14449				1.36037	1.56847					1.19788
	1.02102	1.00801			Minimum	0.7798	0.5529				0.980913	1.02483										1.54309
		0.985531			Maximum	1.392	0.6977				1.15619	0.853669			Number of values	9	9					1.48991
		0.943144			Range	0.6119	0.1447					1.04958
		1.03045										1.16557			Minimum	0.7939	1.485			Number of values	8	11
		1.27359			Mean	1.041	0.6038					0.924599			Maximum	1.437	1.858
		0.874317			Std. Deviation	0.2118	0.05728								Range	0.6427	0.3735			Minimum	1.001	1.198
					Std. Error of Mean	0.08648	0.02338			Number of values	11	14								Maximum	1.322	1.579
Number of values	10	15													Mean	1.177	1.67			Range	0.3203	0.3814
					Lower 95% CI of mean	0.8185	0.5436			Minimum	0.8488	0.8161			Std. Deviation	0.2149	0.1316
Minimum	0.9397	0.8743			Upper 95% CI of mean	1.263	0.6639			Maximum	1.673	1.261			Std. Error of Mean	0.07164	0.04387			Mean	1.171	1.416
Maximum	1.633	1.274								Range	0.8238	0.4451								Std. Deviation	0.1157	0.1128
Range	0.6933	0.3993			Skewness	0.8116	1.056								Lower 95% CI of mean	1.012	1.569			Std. Error of Mean	0.04091	0.03401
					Kurtosis	0.7682	-0.167			Mean	1.168	1.055			Upper 95% CI of mean	1.342	1.771
Mean	1.093	1.036								Std. Deviation	0.2447	0.1396								Lower 95% CI of mean	1.075	1.34
Std. Deviation	0.1989	0.09245			Shapiro-Wilk test					Std. Error of Mean	0.07377	0.03731			Skewness	-0.606	-0.1604			Upper 95% CI of mean	1.268	1.492
Std. Error of Mean	0.06288	0.02387			W	0.947	0.8656								Kurtosis	-0.7053	-1.07
					P value	0.716	0.2092			Lower 95% CI of mean	1.003	0.9748								Skewness	-0.0319	-0.5254
Lower 95% CI of mean	0.9503	0.9844			Passed normality test (alpha=0.05)?	Yes	Yes			Upper 95% CI of mean	1.332	1.136			Shapiro-Wilk test					Kurtosis	-1.436	0.0001587
Upper 95% CI of mean	1.235	1.087			P value summary	ns	ns								W	0.9306	0.9439
										Skewness	1.013	-0.3068			P value	0.4871	0.6238			Shapiro-Wilk test
Skewness	2.663	1.086			Kolmogorov-Smirnov test					Kurtosis	0.608	-1.003			Passed normality test (alpha=0.05)?	Yes	Yes			W	0.9423	0.9701
Kurtosis	7.71	2.627			KS distance	0.2409	0.287								P value summary	ns	ns			P value	0.6337	0.8876
					P value	>0.1000	>0.1000			Shapiro-Wilk test										Passed normality test (alpha=0.05)?	Yes	Yes
Shapiro-Wilk test					Passed normality test (alpha=0.05)?	Yes	Yes			W	0.9166	0.9528			Kolmogorov-Smirnov test					P value summary	ns	ns
W	0.6402	0.9091			P value summary	ns	ns			P value	0.291	0.6055			KS distance	0.1865	0.1684
P value	0.0002	0.1313								Passed normality test (alpha=0.05)?	Yes	Yes			P value	>0.1000	>0.1000			Kolmogorov-Smirnov test
Passed normality test (alpha=0.05)?	No	Yes			Number of values	6	6			P value summary	ns	ns			Passed normality test (alpha=0.05)?	Yes	Yes			KS distance	0.1941	0.1655
P value summary	***	ns													P value summary	ns	ns			P value	>0.1000	>0.1000
					Welch's t test					Kolmogorov-Smirnov test										Passed normality test (alpha=0.05)?	Yes	Yes
Kolmogorov-Smirnov test					Table Analyzed	H3K27Ac				KS distance	0.2361	0.1634			Number of values	9	9			P value summary	ns	ns
KS distance	0.3167	0.1788								P value	0.0873	>0.1000
P value	0.0053	>0.1000			Column B	pntP1-OE				Passed normality test (alpha=0.05)?	Yes	Yes			Unpaired t test					Number of values	8	11
Passed normality test (alpha=0.05)?	No	Yes			vs.	vs.				P value summary	ns	ns			Table Analyzed	H3K27me3
P value summary	**	ns			Column A	Control														Unpaired t test
										Number of values	11	14			Column B	pntP1-OE				Table Analyzed	H3K9me3
Number of values	10	15			Unpaired t test with Welch's correction										vs.	vs.
					P value	0.0031				Unpaired t test					Column A	Control				Column B	pntP1-OE
Mann-Whitney test					P value summary	**				Table Analyzed	H3K4me3									vs.	vs.
Table Analyzed	H3K18Ac				Significantly different (P < 0.05)?	Yes									Unpaired t test					Column A	Control
					One- or two-tailed P value?	Two-tailed				Column B	pntP1-OE				P value	<0.0001
Column B	pntP1-OE				Welch-corrected t, df	t=4.879, df=5.727				vs.	vs.				P value summary	****				Unpaired t test
vs.	vs.									Column A	Control				Significantly different (P < 0.05)?	Yes				P value	0.0002
Column A	Control				How big is the difference?										One- or two-tailed P value?	Two-tailed				P value summary	***
					Mean of column A	1.041				Unpaired t test					t, df	t=5.864, df=16				Significantly different (P < 0.05)?	Yes
Mann Whitney test					Mean of column B	0.6038				P value	0.1614									One- or two-tailed P value?	Two-tailed
P value	0.5671				Difference between means (B - A) ± SEM	-0.4371 ± 0.08958				P value summary	ns				How big is the difference?					t, df	t=4.614, df=17
Exact or approximate P value?	Exact				95% confidence interval	-0.6588 to -0.2153				Significantly different (P < 0.05)?	No				Mean of column A	1.177
P value summary	ns				R squared (eta squared)	0.8061				One- or two-tailed P value?	Two-tailed				Mean of column B	1.67				How big is the difference?
Significantly different (P < 0.05)?	No									t, df	t=1.447, df=23				Difference between means (B - A) ± SEM	0.4926 ± 0.08401				Mean of column A	1.171
One- or two-tailed P value?	Two-tailed				F test to compare variances										95% confidence interval	0.3146 to 0.6707				Mean of column B	1.416
Sum of ranks in column A,B	141 , 184				F, DFn, Dfd	13.68, 5, 5				How big is the difference?					R squared (eta squared)	0.6825				Difference between means (B - A) ± SEM	0.2444 ± 0.05298
Mann-Whitney U	64				P value	0.0122				Mean of column A	1.168									95% confidence interval	0.1327 to 0.3562
					P value summary	*				Mean of column B	1.055				F test to compare variances					R squared (eta squared)	0.556
Difference between medians					Significantly different (P < 0.05)?	Yes				Difference between means (B - A) ± SEM	-0.1122 ± 0.07755				F, DFn, Dfd	2.666, 8, 8
Median of column A	1.040, n=10									95% confidence interval	-0.2726 to 0.04822				P value	0.187				F test to compare variances
Median of column B	1.016, n=15				Data analyzed					R squared (eta squared)	0.08342				P value summary	ns				F, DFn, Dfd	1.052, 7, 10
Difference: Actual	-0.02356				Sample size, column A	6									Significantly different (P < 0.05)?	No				P value	0.9101
Difference: Hodges-Lehmann	-0.02126				Sample size, column B	6				F test to compare variances										P value summary	ns
										F, DFn, Dfd	3.071, 10, 13				Data analyzed					Significantly different (P < 0.05)?	No
										P value	0.0615				Sample size, column A	9
										P value summary	ns				Sample size, column B	9				Data analyzed
										Significantly different (P < 0.05)?	No									Sample size, column A	8
																				Sample size, column B	11
										Data analyzed
										Sample size, column A	11
										Sample size, column B	14

## Sheet: Fig1W
Figure 1W
	H3K18ac (Pouch/Hinge)					H3K27ac (Pouch/Hinge)					H3K4me3 (Pouch/Hinge)					H3K27me3 (Pouch/Hinge)					H3K9me3 (Pouch/Hinge)
	Control	E2F+DP-OE				Control	E2F+DP-OE				Control	E2F+DP-OE				Control	E2F+DP-OE				Control	E2F+DP-OE
	0.975042	1.08031				1.30201	1.2143				1.16912	1.24789				0.994661	0.780381				1.26235	0.698998
	1.14289	0.999404				0.969396	1.33994				1.16791	1.32705				0.968197	0.78587				1.06526	0.830879
	1.0806	1.07663				0.89994	1.26922				1.22185	1.02694				1.0587	0.90088				1.22852	0.667379
	1.22651	0.853277				1.02816	1.34891				0.89808	1.07638				1.12745	0.772929				1.26704	0.601218
	1.24311	0.712905				1.08534	1.30575				1.11565	1.19273				1.05105	0.979799				1.15418	0.783097
	1.14253	0.988901				0.845115	1.21251				1.36018	1.25897				0.938602	0.943898				1.13463	0.819213
	1.05173	1.25071				1.00557					1.3218	0.730652				1.1631	0.803744				1.10123	0.690593
	1.00832	1.07573									1.0247	1.427				1.14081	0.910854				0.812088	0.904348
	1.31033	0.997249			Number of values	7	6				1.22788	0.961547				0.923963	0.854964				1.22793	0.800254
											1.30649	1.16212									1.24778	0.764766
Number of values	9	9			Minimum	0.8451	1.213				1.13688	1.01394			Number of values	9	9
					Maximum	1.302	1.349				1.18742									Number of values	10	10
Minimum	0.975	0.7129			Range	0.4569	0.1364								Minimum	0.924	0.7729
Maximum	1.31	1.251								Number of values	12	11			Maximum	1.163	0.9798			Minimum	0.8121	0.6012
Range	0.3353	0.5378			Mean	1.019	1.282								Range	0.2391	0.2069			Maximum	1.267	0.9043
					Std. Deviation	0.1481	0.05996			Minimum	0.8981	0.7307								Range	0.455	0.3031
Mean	1.131	1.004			Std. Error of Mean	0.05598	0.02448			Maximum	1.36	1.427			Mean	1.041	0.8593
Std. Deviation	0.1131	0.152								Range	0.4621	0.6963			Std. Deviation	0.08971	0.07766			Mean	1.15	0.7561
Std. Error of Mean	0.0377	0.05067			Lower 95% CI of mean	0.8824	1.219								Std. Error of Mean	0.0299	0.02589			Std. Deviation	0.1383	0.0905
					Upper 95% CI of mean	1.156	1.345			Mean	1.178	1.13								Std. Error of Mean	0.04373	0.02862
Lower 95% CI of mean	1.044	0.8871								Std. Deviation	0.1288	0.1943			Lower 95% CI of mean	0.9718	0.7996
Upper 95% CI of mean	1.218	1.121			Skewness	1.131	-0.1783			Std. Error of Mean	0.03718	0.05857			Upper 95% CI of mean	1.11	0.919			Lower 95% CI of mean	1.051	0.6913
					Kurtosis	1.904	-2.14													Upper 95% CI of mean	1.249	0.8208
Skewness	0.1905	-0.5411								Lower 95% CI of mean	1.096	0.9991			Skewness	0.0797	0.2974
Kurtosis	-1.071	1.19			Shapiro-Wilk test					Upper 95% CI of mean	1.26	1.26			Kurtosis	-1.643	-1.587			Skewness	-1.809	-0.1576
					W	0.9262	0.886													Kurtosis	3.79	-0.4328
Shapiro-Wilk test					P value	0.5191	0.2979			Skewness	-0.7447	-0.5481			Shapiro-Wilk test
W	0.964	0.9319			Passed normality test (alpha=0.05)?	Yes	Yes			Kurtosis	0.8507	0.5015			W	0.9246	0.9037			Shapiro-Wilk test
P value	0.8393	0.4999			P value summary	ns	ns								P value	0.4315	0.274			W	0.8029	0.9775
Passed normality test (alpha=0.05)?	Yes	Yes								Shapiro-Wilk test					Passed normality test (alpha=0.05)?	Yes	Yes			P value	0.0157	0.9502
P value summary	ns	ns			Kolmogorov-Smirnov test					W	0.9507	0.9741			P value summary	ns	ns			Passed normality test (alpha=0.05)?	No	Yes
					KS distance	0.1906	0.2031			P value	0.6477	0.9249								P value summary	*	ns
Kolmogorov-Smirnov test					P value	>0.1000	>0.1000			Passed normality test (alpha=0.05)?	Yes	Yes			Kolmogorov-Smirnov test
KS distance	0.1336	0.2385			Passed normality test (alpha=0.05)?	Yes	Yes			P value summary	ns	ns			KS distance	0.1665	0.2071			Kolmogorov-Smirnov test
P value	>0.1000	>0.1000			P value summary	ns	ns								P value	>0.1000	>0.1000			KS distance	0.2132	0.1383
Passed normality test (alpha=0.05)?	Yes	Yes								Kolmogorov-Smirnov test					Passed normality test (alpha=0.05)?	Yes	Yes			P value	>0.1000	>0.1000
P value summary	ns	ns			Number of values	7	6			KS distance	0.1471	0.112			P value summary	ns	ns			Passed normality test (alpha=0.05)?	Yes	Yes
										P value	>0.1000	>0.1000								P value summary	ns	ns
Number of values	9	9			Unpaired t test					Passed normality test (alpha=0.05)?	Yes	Yes			Number of values	9	9
					Table Analyzed	H3K27Ac				P value summary	ns	ns								Number of values	10	10
Unpaired t test															Unpaired t test
Table Analyzed	H3K18Ac				Column B	E2F+DP-OE				Number of values	12	11			Table Analyzed	H3K27me3				Mann-Whitney test
					vs.	vs.														Table Analyzed	H3K9me3
Column B	E2F+DP-OE				Column A	Control				Unpaired t test					Column B	E2F+DP-OE
vs.	vs.									Table Analyzed	H3K4me3				vs.	vs.				Column B	E2F+DP-OE
Column A	Control				Unpaired t test										Column A	Control				vs.	vs.
					P value	0.0019				Column B	E2F+DP-OE									Column A	Control
Unpaired t test					P value summary	**				vs.	vs.				Unpaired t test
P value	0.0609				Significantly different (P < 0.05)?	Yes				Column A	Control				P value	0.0003				Mann Whitney test
P value summary	ns				One- or two-tailed P value?	Two-tailed									P value summary	***				P value	<0.0001
Significantly different (P < 0.05)?	No				t, df	t=4.044, df=11				Unpaired t test					Significantly different (P < 0.05)?	Yes				Exact or approximate P value?	Exact
One- or two-tailed P value?	Two-tailed									P value	0.4837				One- or two-tailed P value?	Two-tailed				P value summary	****
t, df	t=2.016, df=16				How big is the difference?					P value summary	ns				t, df	t=4.588, df=16				Significantly different (P < 0.05)?	Yes
					Mean of column A	1.019				Significantly different (P < 0.05)?	No									One- or two-tailed P value?	Two-tailed
How big is the difference?					Mean of column B	1.282				One- or two-tailed P value?	Two-tailed				How big is the difference?					Sum of ranks in column A,B	152 , 58
Mean of column A	1.131				Difference between means (B - A) ± SEM	0.2624 ± 0.06488				t, df	t=0.7130, df=21				Mean of column A	1.041				Mann-Whitney U	3
Mean of column B	1.004				95% confidence interval	0.1196 to 0.4052									Mean of column B	0.8593
Difference between means (B - A) ± SEM	-0.1273 ± 0.06316				R squared (eta squared)	0.5979				How big is the difference?					Difference between means (B - A) ± SEM	-0.1815 ± 0.03955				Difference between medians
95% confidence interval	-0.2612 to 0.006555									Mean of column A	1.178				95% confidence interval	-0.2653 to -0.09762				Median of column A	1.191, n=10
R squared (eta squared)	0.2026				F test to compare variances					Mean of column B	1.13				R squared (eta squared)	0.5682				Median of column B	0.7739, n=10
					F, DFn, Dfd	6.103, 6, 5				Difference between means (B - A) ± SEM	-0.04860 ± 0.06816									Difference: Actual	-0.4171
F test to compare variances					P value	0.0659				95% confidence interval	-0.1903 to 0.09314				F test to compare variances					Difference: Hodges-Lehmann	-0.428
F, DFn, Dfd	1.807, 8, 8				P value summary	ns				R squared (eta squared)	0.02364				F, DFn, Dfd	1.334, 8, 8
P value	0.4207				Significantly different (P < 0.05)?	No									P value	0.6929
P value summary	ns									F test to compare variances					P value summary	ns
Significantly different (P < 0.05)?	No				Data analyzed					F, DFn, Dfd	2.275, 10, 11				Significantly different (P < 0.05)?	No
					Sample size, column A	7				P value	0.1938
Data analyzed					Sample size, column B	6				P value summary	ns				Data analyzed
Sample size, column A	9									Significantly different (P < 0.05)?	No				Sample size, column A	9
Sample size, column B	9														Sample size, column B	9
										Data analyzed
										Sample size, column A	12
										Sample size, column B	11

## Sheet: Fig3J
Figure 3J
	The ratios of histone modifications
	H3K4me3															H3K27me3								H3K9me3										H3K18ac													H3K27ac
Anterior ZNC	0.972126	1.02803	0.963789	0.880239	0.949162	0.982895	1.08204	0.877233	1.0324	1.05614	0.959878	0.922379	0.86336	0.922171	0.937643	1.21949	1.14096	1.21259	1.20507	1.17197	1.17562	1.11437	1.4378	1.24832	1.31743	1.27935	1.21368	1.16763	1.28603	1.13796	1.14077	1.27451	1.19463	1.0073	1.01549	1.03536	0.994287	0.901948	0.990944	0.867507	0.937858	1.05149	0.892299	0.909919	0.962724	0.934983	0.810424	0.838351	0.726084
Developmentally arrested cells	1.01692	0.927591	1.15931	1.11921	1.03748	0.947661	1.10548	0.949579	1.04062	1.06141	0.871022					1.38509	1.18921	1.16182	1.4264	1.03973	1.22689	1.39898	1.39972	1.36097	1.40589	1.36249	1.31489	1.43181	1.15161	1.0895	1.23558	1.38499	1.63142	0.791997	0.909222	0.744805	1.05367	0.775163	0.825853	0.792514	0.801667	0.968214	0.683384	0.883169	0.797562	0.685454	0.564247	0.530611	0.471229
Dorsal senescence cells	1.06972	1.10895	1.42054	1.20488	1.01202	1.08492	1.06236	0.958684	1.05594	1.0396	1.06929					1.21244	1.22207	1.18369	1.16741	1.17985	1.27062	1.27201	1.40992	1.68081	1.78208	1.50159	1.51339	1.66193	1.27914	1.37565	1.37869	1.47309	1.22015	0.884091	0.800079	0.712757	0.774782	0.839305	0.855509	0.826354	0.73427	0.943571	0.811292	0.846226	0.897811	0.878561	0.685617	0.67429	0.626742
[truncated: 8 more columns]

## Sheet: Fig4C
Figure 4C
	Pouch Area
	Control	InR-DA
	51652	63621.7
	68118.1	73816.9
	60517	112466
	83072.9	75193.7
	69976.9	106392
	62883.8	90236
Number of values	6	6
Minimum	51652	63622
Maximum	83073	112466
Range	31421	48844
Mean	66037	86954
Std. Deviation	10559	19467
Std. Error of Mean	4311	7947
Lower 95% CI of mean	54956	66525
Upper 95% CI of mean	77117	107383
Skewness	0.4686	0.3004
Kurtosis	0.9782	-1.806
Shapiro-Wilk test
W	0.9756	0.9256
P value	0.9279	0.5463
Passed normality test (alpha=0.05)?	Yes	Yes
P value summary	ns	ns
Kolmogorov-Smirnov test
KS distance	0.1878	0.2271
P value	>0.1000	>0.1000
Passed normality test (alpha=0.05)?	Yes	Yes
P value summary	ns	ns
Number of values	6	6
Unpaired t test
Table Analyzed	Pouch area
Column B	InR-DA
vs.	vs.
Column A	Control
Unpaired t test
P value	0.0432
P value summary	*
Significantly different (P < 0.05)?	Yes
One- or two-tailed P value?	Two-tailed
t, df	t=2.314, df=10
How big is the difference?
Mean of column A	66037
Mean of column B	86954
Difference between means (B - A) ± SEM	20918 ± 9041
95% confidence interval	773.1 to 41062
R squared (eta squared)	0.3487
F test to compare variances
F, DFn, Dfd	3.399, 5, 5
P value	0.2055
P value summary	ns
Significantly different (P < 0.05)?	No
Data analyzed
Sample size, column A	6
Sample size, column B	6

## Sheet: Fig4P
Figure 4P
	H3K27me3 (Pouch/Hinge)
	Control	InR-DA-only	cdk1-RNAi-only	InR-DA+cdk1-RNAi
	1.22843	1.05672	1.5353	1.81334
	1.16266	1.10267	1.32665	2.01124
	1.14112	0.96747	1.49932	1.65746
	1.14671	1.21629	1.32018	1.64826
	1.09146	1.36071	1.39013	2.82648
Number of values	5	5	5	5
Minimum	1.091	0.9675	1.32	1.648
Maximum	1.228	1.361	1.535	2.826
Range	0.137	0.3932	0.2151	1.178
Mean	1.154	1.141	1.414	1.991
Std. Deviation	0.04936	0.1522	0.09874	0.4896
Std. Error of Mean	0.02207	0.06805	0.04416	0.2189
Lower 95% CI of mean	1.093	0.9518	1.292	1.383
Upper 95% CI of mean	1.215	1.33	1.537	2.599
Skewness	0.5672	0.6167	0.3736	1.773
Kurtosis	1.682	-0.2455	-2.681	3.178
Shapiro-Wilk test
W	0.9503	0.9709	0.8744	0.7867
P value	0.7394	0.8807	0.2846	0.0629
Passed normality test (alpha=0.05)?	Yes	Yes	Yes	Yes
P value summary	ns	ns	ns	ns
Kolmogorov-Smirnov test
KS distance	0.231	0.1988	0.2127	0.2838
P value	>0.1000	>0.1000	>0.1000	>0.1000
Passed normality test (alpha=0.05)?	Yes	Yes	Yes	Yes
P value summary	ns	ns	ns	ns
Number of values	5	5	5	5
Ordinary one-way ANOVA							Multiple comparisons
Table Analyzed	Pouch/Hinge-H3K27me3						Number of families	1
Data sets analyzed	A-D						Number of comparisons per family	6
							Alpha	0.05
ANOVA summary
F	11.52						Tukey's multiple comparisons test	Mean Diff.	95.00% CI of diff.	Below threshold?	Summary	Adjusted P Value
P value	0.0003						Control vs. InR-DA-only	0.01331	-0.4612 to 0.4878	No	ns	0.9998	A-B
P value summary	***						Control vs. cdk1-RNAi-only	-0.2602	-0.7347 to 0.2142	No	ns	0.4225	A-C
Significant diff. among means (P < 0.05)?	Yes						Control vs. InR-DA+cdk1-RNAi	-0.8373	-1.312 to -0.3628	Yes	***	0.0006	A-D
R squared	0.6835						InR-DA-only vs. cdk1-RNAi-only	-0.2735	-0.7480 to 0.2009	No	ns	0.3807	B-C
							InR-DA-only vs. InR-DA+cdk1-RNAi	-0.8506	-1.325 to -0.3761	Yes	***	0.0005	B-D
Brown-Forsythe test							cdk1-RNAi-only vs. InR-DA+cdk1-RNAi	-0.577	-1.052 to -0.1026	Yes	*	0.0147	C-D
F (DFn, DFd)	1.664 (3, 16)
P value	0.2145						Test details	Mean 1	Mean 2	Mean Diff.	SE of diff.	n1	n2	q	DF
P value summary	ns						Control vs. InR-DA-only	1.154	1.141	0.01331	0.1658	5	5	0.1135	16
Are SDs significantly different (P < 0.05)?	No						Control vs. cdk1-RNAi-only	1.154	1.414	-0.2602	0.1658	5	5	2.219	16
							Control vs. InR-DA+cdk1-RNAi	1.154	1.991	-0.8373	0.1658	5	5	7.14	16
Bartlett's test							InR-DA-only vs. cdk1-RNAi-only	1.141	1.414	-0.2735	0.1658	5	5	2.333	16
Bartlett's statistic (corrected)	18.6						InR-DA-only vs. InR-DA+cdk1-RNAi	1.141	1.991	-0.8506	0.1658	5	5	7.253	16
P value	0.0003						cdk1-RNAi-only vs. InR-DA+cdk1-RNAi	1.414	1.991	-0.577	0.1658	5	5	4.921	16
P value summary	***
Are SDs significantly different (P < 0.05)?	Yes						Compact letter display
							InR-DA+cdk1-RNAi	A
ANOVA table	SS	DF	MS	F (DFn, DFd)	P value		cdk1-RNAi-only	B
Treatment (between columns)	2.375	3	0.7918	F (3, 16) = 11.52	P=0.0003		Control	B
Residual (within columns)	1.1	16	0.06876				InR-DA-only	B
Total	3.475	19
Data summary
Number of treatments (columns)	4
Number of values (total)	20

## Sheet: Fig4Q
Figure 4Q
	H3K9me3 (Pouch/Hinge)
	Control	InR-DA-only	cdk1-RNAi-only	InR-DA+cdk1-RNAi
	1.20026	1.16568	1.37615	2.09837
	1.57276	1.11725	1.54593	1.97378
	1.21905	1.09052	1.78846	2.29603
	1.14546	1.08301	1.68246	2.02552
	1.10541	1.45855	1.85865
	1.19904	0.944444	1.58047
	1.02833		1.43778
	0.955162		1.34744
	1.30513
Number of values	9	6	8	4
Minimum	0.9552	0.9444	1.347	1.974
Maximum	1.573	1.459	1.859	2.296
Range	0.6176	0.5141	0.5112	0.3223
Mean	1.192	1.143	1.577	2.098
Std. Deviation	0.1772	0.1712	0.1884	0.1413
Std. Error of Mean	0.05906	0.06989	0.06662	0.07065
Lower 95% CI of mean	1.056	0.9636	1.42	1.874
Upper 95% CI of mean	1.328	1.323	1.735	2.323
Skewness	1.099	1.383	0.2823	1.274
Kurtosis	2.239	3.097	-1.313	1.504
Shapiro-Wilk test
W	0.9213	0.8655	0.9445	0.9109
P value	0.4034	0.2089	0.6557	0.4873
Passed normality test (alpha=0.05)?	Yes	Yes	Yes	Yes
P value summary	ns	ns	ns	ns
Kolmogorov-Smirnov test
KS distance	0.2177	0.2812	0.1453	N too small
P value	>0.1000	>0.1000	>0.1000
Passed normality test (alpha=0.05)?	Yes	Yes	Yes
P value summary	ns	ns	ns
Number of values	9	6	8	4
Ordinary one-way ANOVA							Multiple comparisons
Table Analyzed	Pouch/Hinge-H3K9me3						Number of families	1
Data sets analyzed	A-D						Number of comparisons per family	6
							Alpha	0.05
ANOVA summary
F	32.16						Tukey's multiple comparisons test	Mean Diff.	95.00% CI of diff.	Below threshold?	Summary	Adjusted P Value
P value	<0.0001						Control vs. InR-DA-only	0.04905	-0.2065 to 0.3046	No	ns	0.9506	A-B
P value summary	****						Control vs. cdk1-RNAi-only	-0.3849	-0.6205 to -0.1493	Yes	***	0.0008	A-C
Significant diff. among means (P < 0.05)?	Yes						Control vs. InR-DA+cdk1-RNAi	-0.9061	-1.198 to -0.6148	Yes	****	<0.0001	A-D
R squared	0.8075						InR-DA-only vs. cdk1-RNAi-only	-0.4339	-0.6958 to -0.1721	Yes	***	0.0007	B-C
							InR-DA-only vs. InR-DA+cdk1-RNAi	-0.9552	-1.268 to -0.6422	Yes	****	<0.0001	B-D
Brown-Forsythe test							cdk1-RNAi-only vs. InR-DA+cdk1-RNAi	-0.5213	-0.8182 to -0.2243	Yes	***	0.0004	C-D
F (DFn, DFd)	0.2619 (3, 23)
P value	0.8521						Test details	Mean 1	Mean 2	Mean Diff.	SE of diff.	n1	n2	q	DF
P value summary	ns						Control vs. InR-DA-only	1.192	1.143	0.04905	0.09235	9	6	0.7511	23
Are SDs significantly different (P < 0.05)?	No						Control vs. cdk1-RNAi-only	1.192	1.577	-0.3849	0.08514	9	8	6.393	23
							Control vs. InR-DA+cdk1-RNAi	1.192	2.098	-0.9061	0.1053	9	4	12.17	23
Bartlett's test							InR-DA-only vs. cdk1-RNAi-only	1.143	1.577	-0.4339	0.09463	6	8	6.485	23
Bartlett's statistic (corrected)	0.3015						InR-DA-only vs. InR-DA+cdk1-RNAi	1.143	2.098	-0.9552	0.1131	6	4	11.94	23
P value	0.9597						cdk1-RNAi-only vs. InR-DA+cdk1-RNAi	1.577	2.098	-0.5213	0.1073	8	4	6.87	23
P value summary	ns
Are SDs significantly different (P < 0.05)?	No						Compact letter display
							InR-DA+cdk1-RNAi	A
ANOVA table	SS	DF	MS	F (DFn, DFd)	P value		cdk1-RNAi-only	B
Treatment (between columns)	2.962	3	0.9875	F (3, 23) = 32.16	P<0.0001		Control	C
Residual (within columns)	0.7062	23	0.0307				InR-DA-only	C
Total	3.669	26
Data summary
Number of treatments (columns)	4
Number of values (total)	27

## Sheet: Fig4R
Figure 4R
	H3K4me3 (Pouch/Hinge)
	Control	InR-DA-only	cdk1-RNAi-only	InR-DA+cdk1-RNAi
	1.19266	0.986719	0.964381	1.10729
	1.06184	0.916333	1.02201	1.114
	1.13293	1.00033	1.28273	1.10695
	0.982682	1.04613	1.01355
	1.02321	1.12926
Number of values	5	5	4	3
Minimum	0.9827	0.9163	0.9644	1.107
Maximum	1.193	1.129	1.283	1.114
Range	0.21	0.2129	0.3183	0.007046
Mean	1.079	1.016	1.071	1.109
Std. Deviation	0.08443	0.07869	0.1436	0.003975
Std. Error of Mean	0.03776	0.03519	0.07182	0.002295
Lower 95% CI of mean	0.9738	0.918	0.8421	1.1
Upper 95% CI of mean	1.183	1.113	1.299	1.119
Skewness	0.4027	0.41	1.807	1.718
Kurtosis	-1.309	0.6471	3.462
Shapiro-Wilk test
W	0.967	0.9806	0.7833	0.7857
P value	0.8557	0.938	0.0755	0.0807
Passed normality test (alpha=0.05)?	Yes	Yes	Yes	Yes
P value summary	ns	ns	ns	ns
Kolmogorov-Smirnov test
KS distance	0.179	0.1777	N too small	N too small
P value	>0.1000	>0.1000
Passed normality test (alpha=0.05)?	Yes	Yes
P value summary	ns	ns
Number of values	5	5	4	3
Ordinary one-way ANOVA							Multiple comparisons
Table Analyzed	Pouch/Hinge-H3K4me3						Number of families	1
Data sets analyzed	A-D						Number of comparisons per family	6
							Alpha	0.05
ANOVA summary
F	0.7175						Tukey's multiple comparisons test	Mean Diff.	95.00% CI of diff.	Below threshold?	Summary	Adjusted P Value
P value	0.559						Control vs. InR-DA-only	0.06291	-0.1118 to 0.2377	No	ns	0.7205	A-B
P value summary	ns						Control vs. cdk1-RNAi-only	0.008	-0.1774 to 0.1934	No	ns	0.9992	A-C
Significant diff. among means (P < 0.05)?	No						Control vs. InR-DA+cdk1-RNAi	-0.03075	-0.2325 to 0.1710	No	ns	0.969	A-D
R squared	0.1421						InR-DA-only vs. cdk1-RNAi-only	-0.05491	-0.2403 to 0.1304	No	ns	0.8203	B-C
							InR-DA-only vs. InR-DA+cdk1-RNAi	-0.09366	-0.2954 to 0.1081	No	ns	0.5426	B-D
Brown-Forsythe test							cdk1-RNAi-only vs. InR-DA+cdk1-RNAi	-0.03875	-0.2498 to 0.1723	No	ns	0.9479	C-D
F (DFn, DFd)	0.7477 (3, 13)
P value	0.5428						Test details	Mean 1	Mean 2	Mean Diff.	SE of diff.	n1	n2	q	DF
P value summary	ns						Control vs. InR-DA-only	1.079	1.016	0.06291	0.05954	5	5	1.494	13
Are SDs significantly different (P < 0.05)?	No						Control vs. cdk1-RNAi-only	1.079	1.071	0.008	0.06315	5	4	0.1791	13
							Control vs. InR-DA+cdk1-RNAi	1.079	1.109	-0.03075	0.06875	5	3	0.6325	13
Bartlett's test							InR-DA-only vs. cdk1-RNAi-only	1.016	1.071	-0.05491	0.06315	5	4	1.23	13
Bartlett's statistic (corrected)							InR-DA-only vs. InR-DA+cdk1-RNAi	1.016	1.109	-0.09366	0.06875	5	3	1.927	13
P value							cdk1-RNAi-only vs. InR-DA+cdk1-RNAi	1.071	1.109	-0.03875	0.0719	4	3	0.7621	13
P value summary
Are SDs significantly different (P < 0.05)?							Compact letter display
							InR-DA+cdk1-RNAi	A
ANOVA table	SS	DF	MS	F (DFn, DFd)	P value		Control	A
Treatment (between columns)	0.01908	3	0.006359	F (3, 13) = 0.7175	P=0.5590		cdk1-RNAi-only	A
Residual (within columns)	0.1152	13	0.008862				InR-DA-only	A
Total	0.1343	16
Data summary
Number of treatments (columns)	4
Number of values (total)	17

## Sheet: Fig5C
Figure 5C
	Normalized H3K27ac intensity
	G1	Early S	Late S	G2
	0.24388	0.280532	0.257952	0.217636
	0.251074	0.289913	0.249183	0.209829
	0.246815	0.297376	0.254817	0.200993
	0.24778	0.281101	0.247897	0.223221
	0.245449	0.301756	0.257422	0.195372
	0.244873	0.289644	0.257308	0.208175
	0.246542	0.294782	0.260434	0.198241
	0.241825	0.287892	0.262519	0.207764
	0.246061	0.293375	0.256305	0.20426
	0.252292	0.285697	0.246439	0.215572
	0.249896	0.301881	0.245652	0.202571
Number of values	11	11	11	11
Minimum	0.2418	0.2805	0.2457	0.1954
Maximum	0.2523	0.3019	0.2625	0.2232
Range	0.01047	0.02135	0.01687	0.02785
Mean	0.247	0.2913	0.2542	0.2076
Std. Deviation	0.003133	0.007364	0.005875	0.008549
Std. Error of Mean	0.0009446	0.00222	0.001771	0.002578
Shapiro-Wilk test
W	0.9723	0.9494	0.9088	0.9706
P value	0.9085	0.6368	0.2362	0.8927
Passed normality test (alpha=0.05)?	Yes	Yes	Yes	Yes
P value summary	ns	ns	ns	ns
Kolmogorov-Smirnov test
KS distance	0.154	0.1185	0.187	0.1246
P value	>0.1000	>0.1000	>0.1000	>0.1000
Passed normality test (alpha=0.05)?	Yes	Yes	Yes	Yes
P value summary	ns	ns	ns	ns
Number of values	11	11	11	11
Repeated measures one-way ANOVA							Multiple comparisons
Table Analyzed	H3K27Ac						Number of families	1
							Number of comparisons per family	6
Repeated measures ANOVA summary							Alpha	0.05
Assume sphericity?	No
F	226.1						Tukey's multiple comparisons test	Mean Diff.	95.00% CI of diff.	Below threshold?	Summary	Adjusted P Value
P value	<0.0001						G1 vs. Early S	-0.04431	-0.05145 to -0.03718	Yes	****	<0.0001	A-B
P value summary	****						G1 vs. Late S	-0.007222	-0.01531 to 0.0008637	No	ns	0.0838	A-C
Statistically significant (P < 0.05)?	Yes						G1 vs. G2	0.03935	0.03140 to 0.04730	Yes	****	<0.0001	A-D
Geisser-Greenhouse's epsilon	0.5584						Early S vs. Late S	0.03709	0.02854 to 0.04565	Yes	****	<0.0001	B-C
R squared	0.9576						Early S vs. G2	0.08367	0.06929 to 0.09804	Yes	****	<0.0001	B-D
							Late S vs. G2	0.04657	0.03539 to 0.05775	Yes	****	<0.0001	C-D
Was the matching effective?
F	2.463e-09						Test details	Mean 1	Mean 2	Mean Diff.	SE of diff.	n1	n2	q	DF
P value	>0.9999						G1 vs. Early S	0.247	0.2913	-0.04431	0.002331	11	11	26.88	10
P value summary	ns						G1 vs. Late S	0.247	0.2542	-0.007222	0.002643	11	11	3.864	10
Is there significant matching (P < 0.05)?	No						G1 vs. G2	0.247	0.2076	0.03935	0.002598	11	11	21.42	10
R squared	3.478e-11						Early S vs. Late S	0.2913	0.2542	0.03709	0.002796	11	11	18.76	10
							Early S vs. G2	0.2913	0.2076	0.08367	0.004698	11	11	25.19	10
ANOVA table	SS	DF	MS	F (DFn, DFd)	P value		Late S vs. G2	0.2542	0.2076	0.04657	0.003655	11	11	18.02	10
Treatment (between columns)	0.0388	3	0.01293	F (1.675, 16.75) = 226.1	P<0.0001
Individual (between rows)	1.409e-12	10	1.409e-13	F (10, 30) = 2.463e-009	P>0.9999		Compact letter display
Residual (random)	0.001716	30	5.721e-05				Early S	A
Total	0.04052	43					Late S	B
							G1	B
Data summary							G2	C
Number of treatments (columns)	4
Number of subjects (rows)	11
Number of missing values	0

## Sheet: Fig5D
Figure 5D
	Normalized Total Kac intensity
	G1	Early S	Late S	G2
	0.253213	0.288717	0.237957	0.220113
	0.257499	0.288642	0.232786	0.221074
	0.252942	0.287052	0.237216	0.22279
	0.259065	0.295579	0.231475	0.213882
	0.25584	0.293801	0.234037	0.216322
	0.256829	0.289816	0.231869	0.221486
	0.255756	0.294261	0.231321	0.218662
	0.253653	0.306447	0.23355	0.20635
	0.257718	0.286523	0.232348	0.223411
	0.250096	0.300781	0.236757	0.212366
	0.259396	0.30309	0.227249	0.210265
	0.257135	0.277745	0.238098	0.227023
	0.255685	0.299511	0.232622	0.212182
Number of values	13	13	13	13
Minimum	0.2501	0.2777	0.2272	0.2064
Maximum	0.2594	0.3064	0.2381	0.227
Range	0.0093	0.0287	0.01085	0.02067
Mean	0.2558	0.2932	0.2336	0.2174
Std. Deviation	0.002661	0.007913	0.003145	0.006028
Std. Error of Mean	0.0007381	0.002195	0.0008721	0.001672
Lower 95% CI of mean	0.2541	0.2884	0.2317	0.2137
Upper 95% CI of mean	0.2574	0.298	0.2355	0.221
Skewness	-0.6696	-0.1023	-0.1487	-0.2674
Kurtosis	0.1259	-0.1714	-0.07329	-0.7706
Shapiro-Wilk test
W	0.9487	0.9739	0.9246	0.9694
P value	0.5788	0.9359	0.2894	0.8873
Passed normality test (alpha=0.05)?	Yes	Yes	Yes	Yes
P value summary	ns	ns	ns	ns
Kolmogorov-Smirnov test
KS distance	0.1817	0.1284	0.1538	0.1365
P value	>0.1000	>0.1000	>0.1000	>0.1000
Passed normality test (alpha=0.05)?	Yes	Yes	Yes	Yes
P value summary	ns	ns	ns	ns
Number of values	13	13	13	13
Repeated measures one-way ANOVA							Multiple comparisons
Table Analyzed	Total Acetyl Lysine						Number of families	1
							Number of comparisons per family	6
Repeated measures ANOVA summary							Alpha	0.05
Assume sphericity?	No
F	362.7						Tukey's multiple comparisons test	Mean Diff.	95.00% CI of diff.	Below threshold?	Summary	Adjusted P Value
P value	<0.0001						G1 vs. Early S	-0.03747	-0.04470 to -0.03024	Yes	****	<0.0001	A-B
P value summary	****						G1 vs. Late S	0.02212	0.01773 to 0.02651	Yes	****	<0.0001	A-C
Statistically significant (P < 0.05)?	Yes						G1 vs. G2	0.03838	0.03325 to 0.04350	Yes	****	<0.0001	A-D
Geisser-Greenhouse's epsilon	0.4357						Early S vs. Late S	0.05959	0.05149 to 0.06770	Yes	****	<0.0001	B-C
R squared	0.968						Early S vs. G2	0.07585	0.06443 to 0.08727	Yes	****	<0.0001	B-D
							Late S vs. G2	0.01626	0.01173 to 0.02078	Yes	****	<0.0001	C-D
Was the matching effective?
F	1.244e-09						Test details	Mean 1	Mean 2	Mean Diff.	SE of diff.	n1	n2	q	DF
P value	>0.9999						G1 vs. Early S	0.2558	0.2932	-0.03747	0.002436	13	13	21.76	12
P value summary	ns						G1 vs. Late S	0.2558	0.2336	0.02212	0.001478	13	13	21.16	12
Is there significant matching (P < 0.05)?	No						G1 vs. G2	0.2558	0.2174	0.03838	0.001726	13	13	31.45	12
R squared	1.328e-11						Early S vs. Late S	0.2932	0.2336	0.05959	0.00273	13	13	30.87	12
							Early S vs. G2	0.2932	0.2174	0.07585	0.003847	13	13	27.89	12
ANOVA table	SS	DF	MS	F (DFn, DFd)	P value		Late S vs. G2	0.2336	0.2174	0.01626	0.001524	13	13	15.09	12
Treatment (between columns)	0.04204	3	0.01401	F (1.307, 15.68) = 362.7	P<0.0001
Individual (between rows)	5.769e-13	12	4.808e-14	F (12, 36) = 1.244e-009	P>0.9999		Compact letter display
Residual (random)	0.001391	36	3.864e-05				Early S	A
Total	0.04343	51					G1	B
							Late S	C
Data summary							G2	D
Number of treatments (columns)	4
Number of subjects (rows)	13
Number of missing values	0

[truncated: 23 more sheets: Fig5O, Fig5Oprime, Fig5P, Fig5Pprime, Fig5Q, Fig5Qprime, Fig S1G, Fig S1H, Fig S1M, Fig S1N, Fig S2E, Fig S2F, Fig S3U, Fig S3V, Fig S3W, Fig S7G, Fig S9C, Fig S11D, Fig S12C, Fig S12F …]
